# Supplementary material for: Dynamic Light Scattering Microrheology of Phase-Separated Poly(vinyl) Alcohol–Phytagel Blends
Source: Polymers (Basel). 2024 Oct 11;16(20):2875. doi: 10.3390/polym16202875 (PMC11510749; doi:10.3390/polym16202875)
Supplement: Supplementary file 1 [file polymers-16-02875-s001.zip]

Archive with 1 entries (1 files):
- polymers-3237380-supplementary.pdf
